# Supplementary material for: An analysis of national collaboration with Spanish researchers abroad in the health sciences
Source: Health Res Policy Syst. 2015 Nov 7;13:67. doi: 10.1186/s12961-015-0055-2 (PMC4636797; doi:10.1186/s12961-015-0055-2)
Supplement: Additional file 1: — Profile of Spanish researchers abroad. (XLS 34 kb) [file 12961_2015_55_MOESM1_ESM.xls]

## Sheet: Career stage
			Professional situation	Percentage
			PhD Student at the public sector (25.00%)	0.25
			PhD Student at the private sector (1.90%)	0.019
			Postdoctoral Researcher at the public sector (42.90%)	0.429
			Postdoctoral Researcher at the private sector (5.20%)	0.052
			Associate Professor or staff scientist at the public sector (9.30%)	0.093
			Independent Researcher (4.10%)	0.041
			Lecturer, Senior Lecturer, Reader or Professor (9.70%)	0.097
			Team Leader at the private sector (1.90%)	0.019

## Sheet: Host country 
Países	Porcentaje
Germany (46.30%)	0.463
United Kingdom (34.70%)	0.347
United States of America (4.10%)	0.041
Denmark (3.40%)	0.034
Australia (2.20%)	0.022
Sweden (2.20%)	0.022
France (0.70%)	0.007
New Zealand (0.70%)	0.007
Italy (0.70%)	0.007
Portugal (0.70%)	0.007
Others (4.40%)	0.043

## Sheet: Paternity Maternity
Paternity/Maternity	Percentage
Not (77.6%)	0.776
Yes (22.4%)	0.224
											cosita	lobos	cosita

## Sheet: Civil state
Marital status	Percentage
Single (57.59%)	0.5759
Married (31.90%)	0.319
Couple (9.33%)	0.0933
Separated (1.16%)	0.0116
												cosita	lobos	cosita

## Sheet: Gender
Gender	Percentage
Female (51.90%)	0.519
Male (48.10%)	0.481

## Sheet: Research field category
Areas of knowledge	Percentage
Sciences (49.62%)	0.4962
Health sciences (33.58%)	0.3358
Engineering and architecture (12.68%)	0.1268
Social sciences, law and humanities (4.85%)	0.0485
